# Supplementary material for: Perceptual fusion of musical notes by native Amazonians suggests universal representations of musical intervals
Source: Nat Commun. 2020 Jun 3;11:2786. doi: 10.1038/s41467-020-16448-6 (PMC7270137; doi:10.1038/s41467-020-16448-6)
Supplement: Supplementary file 4 — Source Data [file 41467_2020_16448_MOESM4_ESM.zip]

Archive with 53 entries (50 files):
- Data_McPherson_etal_PerceptualFusion/
- Data_McPherson_etal_PerceptualFusion/Fig2cBolivia.csv
- Data_McPherson_etal_PerceptualFusion/SupFig1bEqualBolivia.csv
- Data_McPherson_etal_PerceptualFusion/Fig2dBoston.csv
- Data_McPherson_etal_PerceptualFusion/Fig4fOnline.csv
- Data_McPherson_etal_PerceptualFusion/Fig2iBoston.csv
- Data_McPherson_etal_PerceptualFusion/Fig3bBolivia.csv
- Data_McPherson_etal_PerceptualFusion/Fig2bBoston.csv
- Data_McPherson_etal_PerceptualFusion/SupFig2a_Panel2.csv
- Data_McPherson_etal_PerceptualFusion/SupFig2a_Panel3.csv
- Data_McPherson_etal_PerceptualFusion/SupFig2a_Panel1.csv
- Data_McPherson_etal_PerceptualFusion/Fig2fBolivia.csv
- Data_McPherson_etal_PerceptualFusion/Fig3aBoston.csv
- Data_McPherson_etal_PerceptualFusion/Fig2eBoston.csv
- Data_McPherson_etal_PerceptualFusion/SupFig1bJustBolivia.csv
- Data_McPherson_etal_PerceptualFusion/Fig2hBoston.csv
- Data_McPherson_etal_PerceptualFusion/Fig3gBoston.csv
- Data_McPherson_etal_PerceptualFusion/SupFig1aBostonLeftPanel.csv
- Data_McPherson_etal_PerceptualFusion/SupFig1cJustBolivia.csv
- Data_McPherson_etal_PerceptualFusion/Fig2cBoston.csv
- Data_McPherson_etal_PerceptualFusion/Fig2iBolivia.csv
- Data_McPherson_etal_PerceptualFusion/SupFig1cEqualBolivia.csv
- Data_McPherson_etal_PerceptualFusion/SupFig1bJustBoston.csv
- Data_McPherson_etal_PerceptualFusion/SupFig1aBoliviaRightPanel.csv
- Data_McPherson_etal_PerceptualFusion/Fig3hBolivia.csv
- Data_McPherson_etal_PerceptualFusion/Fig4aOnline.csv
- Data_McPherson_etal_PerceptualFusion/Fig2dBolivia.csv
- Data_McPherson_etal_PerceptualFusion/Fig2fBoston.csv
- Data_McPherson_etal_PerceptualFusion/Fig3fBolivia.csv
- Data_McPherson_etal_PerceptualFusion/SupFig1aBostonRightPanel.csv
- Data_McPherson_etal_PerceptualFusion/Fig2gBolivia.csv
- Data_McPherson_etal_PerceptualFusion/Fig4dOnline.csv
- Data_McPherson_etal_PerceptualFusion/SupFig1cJustBoston.csv
- Data_McPherson_etal_PerceptualFusion/Fig2bBolivia.csv
- Data_McPherson_etal_PerceptualFusion/Fig4bOnline.csv
- Data_McPherson_etal_PerceptualFusion/README.rtf
- __MACOSX/
- __MACOSX/Data_McPherson_etal_PerceptualFusion/
- __MACOSX/Data_McPherson_etal_PerceptualFusion/._README.rtf
- Data_McPherson_etal_PerceptualFusion/SupFig2b_Panel3.csv
- Data_McPherson_etal_PerceptualFusion/Fig3cBoston.csv
- Data_McPherson_etal_PerceptualFusion/Fig3dBolivia.csv
- Data_McPherson_etal_PerceptualFusion/Fig2gBoston.csv
- Data_McPherson_etal_PerceptualFusion/Fig2hBolivia.csv
- Data_McPherson_etal_PerceptualFusion/SupFig2b_Panel2.csv
- Data_McPherson_etal_PerceptualFusion/SupFig1cEqualBoston.csv
- Data_McPherson_etal_PerceptualFusion/Fig4eOnline.csv
- Data_McPherson_etal_PerceptualFusion/Fig2eBolivia.csv
- Data_McPherson_etal_PerceptualFusion/SupFig2b_Panel1.csv
- Data_McPherson_etal_PerceptualFusion/SupFig1bEqualBoston.csv
- Data_McPherson_etal_PerceptualFusion/Fig3eBoston.csv
- Data_McPherson_etal_PerceptualFusion/SupFig1aBoliviaLeftPanel.csv
- Data_McPherson_etal_PerceptualFusion/Fig4cOnline.csv
