# Supplementary material for: Perceptual fusion of musical notes by native Amazonians suggests universal representations of musical intervals
Source: Nat Commun. 2020 Jun 3;11:2786. doi: 10.1038/s41467-020-16448-6 (PMC7270137; doi:10.1038/s41467-020-16448-6)
Supplement: Supplementary file 4 — Source Data [file 41467_2020_16448_MOESM4_ESM.zip › Data_McPherson_etal_PerceptualFusion/Fig2cBolivia.csv]

0.875	0	0.25	0.125
1	0	0.375	0.125
1	0	0.75	0
1	0.5	0.625	0.5
1	0.3125	0.375	0.375
0.875	0.1875	0.5625	0
1	0.375	0.5625	0.125
0.875	0.0625	0.5625	0.25
1	0	0.125	0
0.5625	0.0625	0.3125	0.1875
0.5625	0.4375	0.6875	0.6875
0.8125	0.0625	0.1875	0
0	0.6875	0.125	0.625
1	0.0625	0.0625	0
0.9375	0.375	0.5	0.25
0.625	0.25	0.5625	0.5625
0.9375	0.1875	0.5	0.5
0.5625	0.75	0.875	0.9375
0.875	0	0.375	0.0625
1	0.125	0.5625	0.1875
0.3125	0.3125	0.5	0.5625
