# Supplementary material for: Perceptual fusion of musical notes by native Amazonians suggests universal representations of musical intervals
Source: Nat Commun. 2020 Jun 3;11:2786. doi: 10.1038/s41467-020-16448-6 (PMC7270137; doi:10.1038/s41467-020-16448-6)
Supplement: Supplementary file 4 — Source Data [file 41467_2020_16448_MOESM4_ESM.zip › Data_McPherson_etal_PerceptualFusion/Fig2dBoston.csv]

4	3
3.4	1.6
3	2.8
2.6	1.8
3	2
3.2	1.2
2.8	1.4
3	1.6
3	2
3.6	2.2
2.6	2.6
3	2.8
2.4	1.6
3	2.2
3.2	1.8
3.4	1.6
2.8	1.8
3.4	2
3.4	1
3.4	2.2
2.8	1.2
2.4	1.8
2.8	2
3.4	1.8
3.2	1.6
3.4	3
3.2	1.8
3.2	1.8
