# Supplementary material for: Perceptual fusion of musical notes by native Amazonians suggests universal representations of musical intervals
Source: Nat Commun. 2020 Jun 3;11:2786. doi: 10.1038/s41467-020-16448-6 (PMC7270137; doi:10.1038/s41467-020-16448-6)
Supplement: Supplementary file 4 — Source Data [file 41467_2020_16448_MOESM4_ESM.zip › Data_McPherson_etal_PerceptualFusion/Fig2iBoston.csv]

3.15	3.15
4	2.8
3.05	1.9
2.4	2.2
2.65	2.35
3.4	3.2
2.45	2.35
2.85	2.55
3.05	2.5
2.65	2.75
2.65	2.55
2.45	2.05
2.5	2.35
2.05	2.05
2.6	2.3
2.25	1.65
2.9	2.55
2.9	2.7
2.55	2.9
2.85	2.65
1.95	2
2.5	1.85
2.25	2.15
2.6	2.4
2.3	1.6
2.6	2.65
2.4	2.05
2.5	2.7
