# Supplementary material for: Perceptual fusion of musical notes by native Amazonians suggests universal representations of musical intervals
Source: Nat Commun. 2020 Jun 3;11:2786. doi: 10.1038/s41467-020-16448-6 (PMC7270137; doi:10.1038/s41467-020-16448-6)
Supplement: Supplementary file 4 — Source Data [file 41467_2020_16448_MOESM4_ESM.zip › Data_McPherson_etal_PerceptualFusion/SupFig2a_Panel2.csv]

0.58333	0.58333
0.5	0.5
-4.4409e-16	0
0.16667	0.16667
0.5	0.083333
0.5	0.16667
0.25	0.33333
-0.083333	0.16667
0.58333	0.33333
1.5	1.1667
0.33333	0.083333
0.33333	0.25
0.33333	0.083333
0.66667	0.91667
0.41667	0.41667
0.41667	0.75
1.1667	1.3333
0.33333	0.66667
0.75	1
0	0
0.41667	-0.083333
0.33333	0.66667
1.25	0.91667
0.58333	0.33333
0.16667	0.33333
0.16667	-0.16667
1.4167	1.1667
0.58333	0.25
0.41667	0
0.66667	0.16667
0.41667	-2.2204e-16
1	1.25
0.25	-0.083333
0.33333	0.58333
1.25	1.0833
0.33333	0.16667
0.75	0.58333
0.083333	0.41667
0.58333	0.66667
0.5	0.75
0.083333	0.5
0.16667	0.58333
1.75	1.3333
0.083333	-0.083333
0.58333	0.83333
1	0.91667
0.58333	0.58333
0.083333	0.66667
0.25	0.41667
1.5	1.25
0.33333	0.16667
0.41667	0.41667
0.16667	0.16667
0.41667	0.16667
0.75	1.1667
0.083333	-0.16667
0.5	0.41667
0.58333	0.75
0.25	0.33333
0.41667	0.75
0.66667	0.41667
1	0.75
0.25	0.083333
1.3333	1.25
0.5	0.16667
0.91667	0.83333
0.75	1
0.58333	0.41667
0	0.66667
1.3333	1.6667
0.75	0.58333
-0.16667	0.33333
0.41667	0.25
0.16667	-4.4409e-16
0.58333	0.66667
0.5	0.33333
0.83333	0.75
0.91667	1.1667
0.33333	0.25
0.91667	1.1667
0.5	0.91667
0.41667	0.16667
0	0
1.1667	1.25
0.25	0.16667
0.5	0.91667
0.83333	0.16667
0.66667	0.75
0.16667	0.66667
0.5	0.75
1.25	1.75
0.25	0
0.083333	0.083333
1.4167	1
0.25	0.5
0.83333	1.0833
0.75	0.25
0.91667	0.66667
0.16667	0.66667
1.1667	1
