# Supplementary material for: Perceptual fusion of musical notes by native Amazonians suggests universal representations of musical intervals
Source: Nat Commun. 2020 Jun 3;11:2786. doi: 10.1038/s41467-020-16448-6 (PMC7270137; doi:10.1038/s41467-020-16448-6)
Supplement: Supplementary file 4 — Source Data [file 41467_2020_16448_MOESM4_ESM.zip › Data_McPherson_etal_PerceptualFusion/SupFig2a_Panel1.csv]

0.16667	0.16667
0.25	0.33333
0.083333	-5.5511e-17
0.083333	0.083333
0	0
0	0.33333
0.5	0.25
-0.083333	0.25
0	0
0.25	0
0.25	0.083333
-5.5511e-17	0.25
0.33333	0.41667
0.5	0.41667
0.083333	0.25
0.083333	0.083333
0.41667	0.5
0.083333	0.16667
0.5	0.25
0.25	0.083333
0.083333	-1.1102e-16
0.16667	0.083333
0	0.083333
0.16667	0.25
0.58333	0.083333
0.33333	0.083333
0.41667	0.33333
0.16667	0.083333
0.66667	0
0.16667	0.16667
0.16667	-5.5511e-17
0.33333	0.41667
0.33333	0
0.41667	0.25
0.25	0.083333
0.41667	0.58333
0.33333	0.16667
0.083333	0.16667
0.16667	0.083333
0.41667	0.5
0.25	0.25
0	0.083333
0.33333	0.25
0.41667	0.41667
0.5	0.41667
-0.083333	0.33333
0.16667	0.083333
0.33333	0.33333
0.25	0.16667
0.33333	-5.5511e-17
0.5	0.25
0	0.083333
0.25	0.33333
0.33333	0.25
0.16667	0.25
0.41667	0.25
0.25	0.33333
0.16667	0.25
0.25	0.5
0.16667	0
0.33333	0.33333
0.16667	0.083333
0.16667	0.083333
0.33333	0.083333
0.25	0.16667
0.16667	0.16667
0.66667	0.5
0.25	0.25
0.25	0
0.25	0.41667
0.25	0.25
0	-0.16667
0.25	0.16667
0.5	0.33333
0.25	0.083333
0.33333	0.25
0.16667	-0.16667
0.16667	0.083333
0.083333	0.25
0	0.58333
0.33333	0.25
0.083333	0
0.58333	0.58333
0.41667	0.33333
0	0.25
0.33333	0.16667
0.16667	0
0.58333	0.25
0.5	0.16667
0.33333	0.33333
0	0
0.33333	0.33333
0.16667	0.25
0.16667	0.16667
0	0.16667
0.16667	0.41667
0.25	0.083333
0.33333	0.083333
0.25	0.25
0.33333	0.33333
