# Supplementary material for: Perceptual fusion of musical notes by native Amazonians suggests universal representations of musical intervals
Source: Nat Commun. 2020 Jun 3;11:2786. doi: 10.1038/s41467-020-16448-6 (PMC7270137; doi:10.1038/s41467-020-16448-6)
Supplement: Supplementary file 4 — Source Data [file 41467_2020_16448_MOESM4_ESM.zip › Data_McPherson_etal_PerceptualFusion/Fig2eBoston.csv]

3.5833	3.5
2.75	2.5833
2.9167	2.6667
2.1667	2
2.8333	2.75
2.9167	3.1667
2.6667	2
2.9167	2.25
1.9167	1.5
3.3333	3.1667
2.5833	1.8333
2.75	2.6667
2.0833	2.0833
2.1667	2.1667
2.8333	2.4167
2.8333	1.75
3.1667	1.75
2.25	1.75
2.3333	1.8333
3.25	2.9167
1.9167	2.0833
2	1.3333
2.1667	2
3.75	2.6667
2.4167	1.75
3.1667	2.8333
2.3333	2.3333
2.8333	2.1667
