# Supplementary material for: Perceptual fusion of musical notes by native Amazonians suggests universal representations of musical intervals
Source: Nat Commun. 2020 Jun 3;11:2786. doi: 10.1038/s41467-020-16448-6 (PMC7270137; doi:10.1038/s41467-020-16448-6)
Supplement: Supplementary file 4 — Source Data [file 41467_2020_16448_MOESM4_ESM.zip › Data_McPherson_etal_PerceptualFusion/SupFig1bJustBolivia.csv]

0.33333	0	0.16667	0.33333	0.33333	0.33333	0.5	0.66667	0.5
0.83333	0.33333	0.33333	0.33333	0.16667	0.5	0.66667	0.5	0.33333
0.66667	0	0.16667	0.33333	0.33333	0.16667	0.16667	0.83333	0.5
0.66667	0.83333	0.83333	0.66667	1	0.83333	0.83333	0.83333	0.83333
0.66667	0.16667	0.33333	0.5	0.33333	0.66667	0.5	0.66667	0.66667
0.33333	0.33333	0.5	1	0.66667	0.66667	0.16667	0.83333	0.66667
0.5	0.33333	0.5	0.5	0.5	0.33333	0.66667	0.83333	0.66667
0.5	0.5	0.66667	0.83333	1	0.33333	0.66667	0.83333	0.66667
0.66667	0.33333	0.5	0.33333	0.5	0.83333	0.5	0.5	0.66667
0.66667	0.5	0.5	0.16667	0.66667	0.33333	0.5	0.5	0.33333
0.66667	0.5	0.33333	0.5	0.33333	0.5	0.66667	0.66667	0.66667
0.66667	0.66667	0.5	0.5	0.66667	0.66667	0.66667	0.66667	0.83333
0.5	0.5	0.16667	0.33333	0.5	0.16667	0.33333	0.66667	0.5
1	0	0.16667	0.5	0	0.5	0.16667	1	0.83333
0.83333	0.33333	0.5	0.5	0	0.33333	0.5	0.66667	0.66667
0.83333	0.33333	0.5	0.5	0.5	0.33333	0.66667	0.66667	0.16667
0.5	0.5	0.33333	0.33333	0.5	0.5	0.5	0.66667	0.5
0.83333	0.16667	0.33333	0.66667	0.33333	0.66667	0.33333	0.83333	0.33333
0.66667	0.5	0.16667	0.5	0.33333	0.5	0.33333	0.66667	0.5
0.16667	0.33333	0.16667	0.5	0.33333	0.33333	0.33333	0.5	0.5
1	0.16667	0.33333	0.5	0.33333	0.66667	0.83333	1	0.83333
0.66667	0.66667	0.66667	1	0.5	0.83333	1	1	0.83333
0.83333	0	0	0.5	0.33333	0.66667	0.16667	0.5	0
0.33333	0	0.33333	0.33333	0.5	0.83333	0	0.83333	0.5
0.66667	0.33333	0.66667	0.66667	0.5	0.66667	0.83333	0.66667	0.66667
0.83333	0.16667	0.16667	0.66667	0.33333	0.66667	0.66667	0.83333	0.5
0.33333	0.33333	0.16667	0.5	0.33333	0.66667	0.5	0.66667	0.5
0.83333	0.5	0.66667	0.16667	0.16667	0.16667	0.66667	0.83333	0.5
0.33333	0.5	0.33333	0.33333	0	0.5	0.5	0.5	0.16667
0.5	0.66667	0.83333	0.83333	0.66667	0.66667	0.33333	0.5	0.33333
0.5	0.66667	0.5	0.83333	0.5	0.33333	0.83333	0.66667	0.5
