# Supplementary material for: Perceptual fusion of musical notes by native Amazonians suggests universal representations of musical intervals
Source: Nat Commun. 2020 Jun 3;11:2786. doi: 10.1038/s41467-020-16448-6 (PMC7270137; doi:10.1038/s41467-020-16448-6)
Supplement: Supplementary file 4 — Source Data [file 41467_2020_16448_MOESM4_ESM.zip › Data_McPherson_etal_PerceptualFusion/Fig2cBoston.csv]

1	0	0.125	0
1	0	0.375	0.125
1	0	0.125	0.5
0.875	0	0	0
0.875	0.125	0.5	0.375
1	0	0.5	0.125
1	0.125	0.375	0.125
1	0	0	0
1	0	0.25	0
1	0.125	0	0
1	0.125	0.25	0.25
1	0	0.375	0.25
1	0.125	0.875	0.75
1	0	0	0
