# Supplementary material for: Perceptual fusion of musical notes by native Amazonians suggests universal representations of musical intervals
Source: Nat Commun. 2020 Jun 3;11:2786. doi: 10.1038/s41467-020-16448-6 (PMC7270137; doi:10.1038/s41467-020-16448-6)
Supplement: Supplementary file 4 — Source Data [file 41467_2020_16448_MOESM4_ESM.zip › Data_McPherson_etal_PerceptualFusion/Fig2iBolivia.csv]

3.05	2.85
2.55	2.6
2.15	2.3
3.1	2.95
2.45	2.85
2.45	2.7
3.2	3.1
3.55	3.25
3.35	3.25
2.6	2.5
2.75	2.6
2.5	2.5
2.7	2.75
2.8	2.5
2.9	2.5
2.5	2.15
3.05	3.05
2.75	3.05
2.65	2.8
3.45	3.05
2.5	2.9
2.9	2.7
2.15	2.45
2.25	2.5
2.8	2.5
2.8	2.65
2.55	2.25
2.55	2.65
2.8	2.8
2.2	2.95
2.35	2.5
