# Supplementary material for: Perceptual fusion of musical notes by native Amazonians suggests universal representations of musical intervals
Source: Nat Commun. 2020 Jun 3;11:2786. doi: 10.1038/s41467-020-16448-6 (PMC7270137; doi:10.1038/s41467-020-16448-6)
Supplement: Supplementary file 4 — Source Data [file 41467_2020_16448_MOESM4_ESM.zip › Data_McPherson_etal_PerceptualFusion/SupFig1bJustBoston.csv]

1	0.33333	0.16667	0.83333	0.83333	0.5	0	0.33333	0.16667
1	0	0	0	0	0	0	0	0
1	0	0	0	0	0	0	0	0
1	0.5	0.16667	0.33333	0.83333	0.66667	0.16667	0.66667	0.16667
0.66667	0.16667	0	0	0.33333	0	0	0.5	0
0.66667	0.5	0.16667	0.66667	0.5	0.66667	0.5	0.66667	0.5
0.83333	0.16667	0.16667	0.33333	0	0.5	0.66667	1	0.5
1	0.16667	0.16667	0.5	0.33333	0.33333	0.16667	0.83333	0.16667
1	0	0.16667	0.5	0.16667	0.66667	0	0.66667	0.16667
0.5	0.5	0.66667	0.66667	0.66667	0.33333	0.16667	0.83333	0.33333
1	0.33333	0.16667	0.33333	0.5	0.66667	0.33333	0.83333	0
1	0.5	0.83333	0.66667	0.5	1	0.16667	0.83333	0.16667
0.83333	0.16667	0.33333	1	0.33333	0.83333	0.16667	0.83333	0.16667
1	0	0.5	0.16667	0.16667	0.16667	0	0	0
1	0.33333	0.16667	0.66667	0.16667	0.66667	0	1	0
1	0.33333	0.66667	0.83333	0.33333	0.66667	0	0.5	0
1	0.33333	0.33333	0.66667	0.16667	0.5	0.16667	0.5	0
1	0.16667	0.5	0.66667	0.16667	0.83333	0.5	0.66667	0.33333
1	0.33333	0.83333	0.83333	0.83333	1	0.5	1	0.16667
1	0.66667	0.83333	0.66667	0.16667	0.5	0	0.5	0.16667
0.83333	0.33333	0.33333	0.5	0.5	0.83333	0.33333	0.83333	0.33333
0.66667	0	0	0	0	0	0	0	0
1	0.16667	0.33333	0.33333	0.33333	0.5	0	0.5	0
0.66667	0.5	0.83333	0.5	0.66667	0	0.33333	0.33333	0.66667
0.83333	0.33333	0.16667	0.33333	0.16667	0.83333	0.16667	0.5	0.16667
0.83333	0.16667	0.66667	0.5	0	0.5	0.16667	0.66667	0.33333
1	0.5	1	1	0.33333	0.66667	0.16667	0.83333	0.16667
1	0	0.16667	0.16667	0	0.33333	0	0.83333	0.33333
