# Supplementary material for: Perceptual fusion of musical notes by native Amazonians suggests universal representations of musical intervals
Source: Nat Commun. 2020 Jun 3;11:2786. doi: 10.1038/s41467-020-16448-6 (PMC7270137; doi:10.1038/s41467-020-16448-6)
Supplement: Supplementary file 4 — Source Data [file 41467_2020_16448_MOESM4_ESM.zip › Data_McPherson_etal_PerceptualFusion/Fig3hBolivia.csv]

2.8	2.8	3	2.8	3.2	2.8	3.6	2.4	2.6	3.2
3	3.4	3	2.2	2.8	2.6	2.6	2.8	2.6	2
4	2.6	1.4	1.4	1.8	2.6	2.6	3	2.8	2.2
2.8	3.2	3	2.6	3.4	2.6	3.2	2.8	3.2	3.4
2	2.6	2	2.4	2.4	3.4	2.2	2.8	2.8	3.2
2.4	2.8	2.6	2	1.6	2.2	3.2	2.6	3	3.4
3	2.4	3	3.2	3.4	3	3.4	3.6	2.8	2.8
2.8	3.6	3.2	3.4	3.6	3.4	3.6	3	3.6	3.4
3	3.4	3	2.8	3.6	3.2	3.4	3.6	3.6	3.2
2.6	2.4	2.2	2.6	2.8	2.8	2.6	2.8	2.4	2.2
3	2.8	2.6	2.2	2.8	2.6	3	2.6	3	2.6
2	2.2	2.4	2.2	2.4	2.6	2.8	2.6	2.6	2.4
2.4	2.6	2.2	2.6	2.6	2.8	2.8	3	2.8	3
2.4	2.2	2.2	2.8	2.8	2.4	2.6	2.8	3	2.6
2.4	2.8	3.2	3.4	2.6	2.4	2.8	2	2.8	2.4
2.4	2.8	2	2.4	2.4	2.2	2.6	2.2	2.6	2.2
2.4	2.6	2.8	2.8	3.2	2.8	2.6	3.4	3.6	3.2
3.4	3.4	3	3.4	3	3	2.8	3	1.8	3.2
1.8	2.4	3.2	3	2.4	2.8	2.8	2.4	2.4	2.8
2.6	3	2.6	3.2	3.8	2.6	3.4	3.4	3.4	3.6
2.4	2.2	3	2.6	2.4	3	2.4	2.8	2.6	2.8
2.8	2.6	2.8	3	3	2.4	2.6	2.8	3	2.8
2.4	3	2.2	2	1.8	2.6	2.6	2	2.2	3
2.8	2.2	2.4	2.2	2.4	2.4	2.2	3	2.2	2.2
2.6	3	2.4	3	2.6	2.4	3	2.6	2.6	2.6
2.2	3.4	2.6	1.8	3	2.2	3.4	2.8	3	3
2.4	3.2	1.2	2.4	2.8	2.2	2.4	2.8	2.6	2.8
2.6	2.4	1.6	2.6	2.4	3.2	2.8	2.8	2.4	3
2.4	2.2	2.8	2.8	3	2.8	2.8	2.8	2.6	2.8
2.2	3.4	3	2.2	2	3	2	2.8	2.6	3
2.8	2.6	2.6	2.4	1.8	2.4	2.6	2.4	2.6	2.6
