# Supplementary material for: Perceptual fusion of musical notes by native Amazonians suggests universal representations of musical intervals
Source: Nat Commun. 2020 Jun 3;11:2786. doi: 10.1038/s41467-020-16448-6 (PMC7270137; doi:10.1038/s41467-020-16448-6)
Supplement: Supplementary file 4 — Source Data [file 41467_2020_16448_MOESM4_ESM.zip › Data_McPherson_etal_PerceptualFusion/Fig2gBolivia.csv]

0.2	0.1
0.5	0.35
0.2	0.1
0.95	0.65
0.25	0.25
0.5	0.55
0.65	0.55
0.85	0.85
0.7	0.6
0.55	0.5
0.5	0.25
0.5	0.5
0.65	0.3
0.5	0.25
0.25	0.45
0.2	0.35
0.6	0.3
0.3	0
0.5	0.4
0.6	0.45
0.2	0.05
0.75	0.75
0.15	0.05
0.6	0.35
0.45	0.5
0.45	0.5
0.4	0.55
0.7	0.6
0.25	0.4
0.7	0.2
0.6	0.45
