# Supplementary material for: Perceptual fusion of musical notes by native Amazonians suggests universal representations of musical intervals
Source: Nat Commun. 2020 Jun 3;11:2786. doi: 10.1038/s41467-020-16448-6 (PMC7270137; doi:10.1038/s41467-020-16448-6)
Supplement: Supplementary file 4 — Source Data [file 41467_2020_16448_MOESM4_ESM.zip › Data_McPherson_etal_PerceptualFusion/SupFig1cJustBoston.csv]

3.3333	3.3333	3.3333	3.1667	3.1667	3.1667	3.3333	3.1667	3
4	3.5	4	4	3.3333	4	2.5	4	2.1667
3	2.6667	3.5	3.1667	3	3.3333	2.6667	3.1667	2.1667
3	2.1667	2.8333	2.5	2.5	2.3333	1.8333	2.5	1.6667
2.8333	2.8333	3	2.6667	2.6667	2.6667	2.6667	2.6667	2.3333
3.1667	3.3333	3.1667	3.5	3.1667	3.5	3.5	3	3.1667
2.1667	2.5	2.1667	2.1667	2	2.8333	2.3333	2.5	2.5
3	3	3.8333	3.1667	3.3333	3.3333	2.8333	3	2.1667
3	2.3333	3.5	3	2	3	1.8333	2.6667	1.6667
2.5	2.5	2.8333	2.3333	2.3333	2.8333	3.1667	3.3333	3.3333
3	2.8333	2.6667	2.6667	2.8333	2.3333	2.6667	2.6667	2.3333
2.6667	2.5	2.5	2.6667	2.1667	2.6667	2.1667	2.5	2
3	2.6667	3	2.8333	1.8333	3.3333	2.3333	3	1.6667
3	2	2.3333	2.5	2.1667	2.6667	2	2.5	1.8333
2.8333	1.8333	2.5	2.8333	2.3333	2.5	1.6667	2.5	2
3	2.1667	3.3333	2.3333	2.1667	2.6667	1.8333	2.1667	1.3333
3.3333	1.8333	3.1667	3	2	2.1667	1.8333	3.1667	2.1667
2.6667	2.1667	2.6667	2.1667	2.5	2.5	2.3333	2.3333	2
3.3333	2.8333	2.3333	3.3333	3.1667	2.8333	1.6667	2.3333	1.8333
2.8333	2.5	2.5	2.6667	2.6667	2.6667	2.6667	2.5	2.3333
2.3333	2.5	2.6667	2.5	2.6667	2.5	2.8333	2.6667	3
3.1667	1.6667	2.6667	2.8333	2.1667	2.5	1.8333	2.6667	1.6667
2.6667	2.6667	2.5	2.6667	2.3333	2	2	2.1667	2
3.1667	3	3.8333	3.5	2.6667	3.3333	3.6667	3.6667	3.5
2.3333	1.5	2.3333	2.3333	1.6667	2.6667	1.1667	2.5	1.3333
2.3333	2.1667	2.8333	2.8333	2	2.8333	2.6667	2.8333	2.3333
3.6667	2.1667	3.1667	3.1667	2.1667	3.1667	2.5	2.8333	2.1667
3	2.3333	3.3333	2.5	2.5	2.3333	2.3333	2.5	2
