# Supplementary material for: Perceptual fusion of musical notes by native Amazonians suggests universal representations of musical intervals
Source: Nat Commun. 2020 Jun 3;11:2786. doi: 10.1038/s41467-020-16448-6 (PMC7270137; doi:10.1038/s41467-020-16448-6)
Supplement: Supplementary file 4 — Source Data [file 41467_2020_16448_MOESM4_ESM.zip › Data_McPherson_etal_PerceptualFusion/Fig3dBolivia.csv]

1	0.8	0	0	0.2	0.4	0.2	0	0.4	0
1	0.6	0	0	0.4	0.2	0.8	0.4	0.8	0.8
1	0.6	0	0	0	0	0	0.2	0.8	0.2
1	0.8	0.6	1	1	0.4	1	0.8	0.8	0.8
0.8	0.8	0.2	0.2	0	0	0	0.4	0.8	0.4
0.8	0.4	0.8	0.4	0.4	0.4	0.2	1	1	0
0.2	0.6	0.6	0.6	0.4	0.4	0.8	0.8	0.8	0.4
0.6	0.6	1	1	0.8	0.8	0.8	1	0.8	0.6
0.6	0	0.4	0.2	0.8	0.8	0.8	0.6	1	0.6
0.6	0.2	0.6	0.6	0.6	0.4	0.4	0.6	0.6	0.4
1	0.6	0.2	0.4	0.4	0.2	0.4	0.2	0.8	0.4
1	0.6	0.4	0.4	0.6	0.6	0.4	0.6	0.6	0.4
0.4	1	0.6	0.6	0.6	0.2	0.8	0	0.6	0.4
1	1	0.2	0.2	0.6	0.8	0.6	0	0.6	0
1	0.2	0.4	0.4	0.2	0.2	0	0.8	0.4	0.4
0.8	0.6	0.2	0.2	0	0.2	0	0.6	0.6	0.4
0.6	0.4	0	0.8	0.6	0.4	0.2	0.2	0.8	0.6
1	0.6	0	0.2	0	0	0.2	0	0.8	0
0.4	0.6	0.4	0.4	0.6	0.2	0.2	0.4	0.8	0.6
0.4	0.2	0.2	0.2	0.6	0.6	0.8	0.4	0.8	0.6
1	1	0	0	0	0	0.4	0	0.4	0.2
0.6	0.8	0.6	0.4	0.8	0.6	1	0.8	0.8	1
1	0.8	0	0	0	0	0	0	0.6	0.2
0.6	0.6	0.4	0	0.6	0.2	0.8	0.2	1	0.6
0.6	0.8	0.2	0	0.6	0.6	0.4	0.8	0.8	0.4
0.6	0.6	0.2	0.2	0.2	0.6	0.6	0.4	0.8	0.8
0.2	0.8	0.4	0.4	0.4	0.6	0	0.6	0.8	0.6
0.4	0.4	0.4	0.4	0.6	0.6	0.8	0.8	1	0.6
0.8	0.6	0.2	0	0.6	0.6	0	0.4	0.4	0.4
0.8	0.6	0.2	0.4	0.6	0.4	0.8	0	1	0.2
0.6	0.8	0.2	0.8	0.6	0.6	0.6	0.4	0.4	0.6
