# Supplementary material for: Perceptual fusion of musical notes by native Amazonians suggests universal representations of musical intervals
Source: Nat Commun. 2020 Jun 3;11:2786. doi: 10.1038/s41467-020-16448-6 (PMC7270137; doi:10.1038/s41467-020-16448-6)
Supplement: Supplementary file 4 — Source Data [file 41467_2020_16448_MOESM4_ESM.zip › Data_McPherson_etal_PerceptualFusion/Fig2gBoston.csv]

0	0
0	0
0	0
0.15	0.15
0.05	0
0.7	0.65
0.65	0.45
0.3	0.2
0.05	0.1
0.4	0.25
0.45	0.35
0.05	0.05
0.1	0.05
0	0
0.2	0.1
0.4	0.25
0.15	0.15
0.5	0.35
0.45	0.25
0.25	0.25
0.25	0.15
0	0
0.05	0.25
0.55	0.6
0	0.1
0.2	0.2
0.1	0.1
0.2	0.1
