# Supplementary material for: Perceptual fusion of musical notes by native Amazonians suggests universal representations of musical intervals
Source: Nat Commun. 2020 Jun 3;11:2786. doi: 10.1038/s41467-020-16448-6 (PMC7270137; doi:10.1038/s41467-020-16448-6)
Supplement: Supplementary file 4 — Source Data [file 41467_2020_16448_MOESM4_ESM.zip › Data_McPherson_etal_PerceptualFusion/SupFig2b_Panel2.csv]

0.55556	0.77778
0.55556	0.55556
-4.4409e-16	0.11111
0.11111	0.11111
0.44444	0.22222
0.55556	0.22222
0.33333	0.44444
0.11111	0.22222
0.66667	0.44444
1.4444	1.1111
0.22222	0
0.44444	0.66667
0.33333	0
0.55556	0.77778
0.66667	0.44444
0	0.88889
1.1111	1.5556
0.11111	0.44444
0.55556	1.1111
0	0
0.55556	0.11111
0.33333	0.66667
1.2222	1
0.77778	0.44444
0	0.33333
0.22222	-0.22222
1.3333	1
0.77778	0.22222
0.33333	8.8818e-16
0.77778	0.22222
0.44444	-2.2204e-16
1.1111	1.3333
0.44444	0.11111
0.33333	0.77778
1.1111	1.1111
0.33333	0.22222
0.77778	0.55556
0.11111	0.44444
0.33333	0.77778
0.55556	0.66667
0.11111	0.44444
0.11111	0.44444
2.1111	1.5556
0.11111	-0.11111
0.66667	1
1.1111	1.1111
0.55556	0.77778
0.22222	0.77778
0.11111	0.44444
1.7778	1.6667
0.44444	0.33333
0.33333	0.44444
0.11111	0.22222
0.55556	0.22222
0.55556	1
0.11111	-0.11111
0.44444	0.66667
0.77778	0.88889
0.33333	0
0.44444	0.55556
0.55556	0.55556
1	0.66667
0.33333	0.11111
1.2222	1.4444
0.55556	0.11111
0.88889	0.88889
0.44444	0.88889
0.77778	0.33333
-0.22222	0.66667
1.3333	1.8889
0.77778	0.77778
-0.22222	0.55556
0.77778	0
0.33333	0
0.55556	0.88889
0.33333	0.44444
1.1111	1
0.77778	0.88889
0.22222	0.33333
0.88889	1.1111
1	0.88889
0.66667	0.22222
-0.11111	0
1.4444	1.3333
0.22222	0.11111
0.66667	1
1.1111	0.22222
0.88889	0.77778
0.11111	0.77778
0.66667	0.66667
1.2222	1.6667
0.22222	-0.11111
0.11111	-0.11111
1.6667	1.1111
0.22222	0.66667
0.77778	1.1111
0.55556	0.33333
0.88889	0.66667
0.11111	0.44444
1.1111	1.1111
