# Supplementary material for: Perceptual fusion of musical notes by native Amazonians suggests universal representations of musical intervals
Source: Nat Commun. 2020 Jun 3;11:2786. doi: 10.1038/s41467-020-16448-6 (PMC7270137; doi:10.1038/s41467-020-16448-6)
Supplement: Supplementary file 4 — Source Data [file 41467_2020_16448_MOESM4_ESM.zip › Data_McPherson_etal_PerceptualFusion/Fig4cOnline.csv]

0.28	1.83
0.28833	2.2467
0.34	2.6367
0.39	2.83
0.445	2.7833
0.35167	2.3733
0.55833	2.8783
0.355	2.565
0.37833	2.67
0.30667	2.3667
0.26167	2.155
0.625	2.505
0.21833	2.02
0.21167	2.2417
